# Supplementary material for: Neratinib protects pancreatic beta cells in diabetes
Source: Nat Commun. 2019 Nov 1;10:5015. doi: 10.1038/s41467-019-12880-5 (PMC6825211; doi:10.1038/s41467-019-12880-5)
Supplement: Supplementary file 3 — Source Data [file 41467_2019_12880_MOESM3_ESM.xlsx]

## Sheet: 1b
Neratinib Concentration (nM)	MST1 (% activity)	MST1 (% activity)	MST1 (% activity)
3333.33	4.16892	-2.2	-1.83119
1111.11	8.75306	-1.2	1.83119
370.37	11.7427	7.98333	6.56673
123.46	30.6274	24.15	30.4951
41.15	48.9308	53.7	49.0333
13.72	46.3397	78.85	63.7996
4.57	82.1492	67.0667	80.0187
1.52	102.645	88.4167	89.3073
0.51	101.25	98.6	98.8417
0.17	97.0643	91.0167	100.085
0.06	114.371	99.8	103.918
0.02	87.3147	98.2	108.858
DMSO	100	100	100
100% inhibition	0	0	0

## Sheet: 3c
	treatment	mean TUNEL/isolation/%
Human Islet Isolation #1	Untreated	212.928
Human Islet Isolation #2	Untreated	95.8175
Human Islet Isolation #3	Untreated	65.3992
Human Islet Isolation #4	Untreated	25.8555	100
Human Islet Isolation #1	ILIF	497.143
Human Islet Isolation #2	ILIF	1311.11
Human Islet Isolation #3	ILIF	290.698
Human Islet Isolation #4	ILIF	294.118	598.267
Human Islet Isolation #1	HG/Pal	545
Human Islet Isolation #2	HG/Pal	260.317
Human Islet Isolation #3	HG/Pal	495.349
Human Islet Isolation #4	HG/Pal	323.529	406.049
Human Islet Isolation #1	ILIF + NERA	179.286
Human Islet Isolation #2	ILIF + NERA	333.333
Human Islet Isolation #3	ILIF + NERA	104.651	205.757
Human Islet Isolation #1	HG/Pal + NERA	224.286
Human Islet Isolation #2	HG/Pal + NERA	136.508
Human Islet Isolation #3	HG/Pal + NERA	181.395	180.73

## Sheet: 4b
	treatment	Firefly/Renilla x1000 (MEAN)
1	LacZ	13.2934
2	LacZ	12.5025
3	LacZ	13.1365
4	LacZ	6.09214
5	LacZ	6.73756
6	LacZ	6.99572	9.79297
1	L2/Mst1	21.835
2	L2/Mst1	21.5798
3	L2/Mst1	16.9531
4	L2/Mst1	19.3885
5	L2/Mst1	22.0003
6	L2/Mst1	17.1505	19.8178
1	L2/Mst1+Nera	16.3123
2	L2/Mst1+Nera	15.3903
3	L2/Mst1+nera	12.1618
4	L2/Mst1+Nera	7.65316
5	L2/Mst1+Nera	6.43339
6	L2/Mst1+Nera	7.51444	10.9109
1	L2/Mst1+Can	41.6564
2	L2/Mst1+Can	40.4434
3	L2/Mst1+Can	37.0507
4	L2/Mst1+Can	15.8485
5	L2/Mst1+Can	15.9197
6	L2/Mst1+Can	14.2358	27.5257

## Sheet: 4d
	treatment	mean TUNEL/isolation/%
Human Islet Isolation #1	LacZ	152.174
Human Islet Isolation #2	LacZ	68.1159
Human Islet Isolation #3	LacZ	79.7101	100
Human Islet Isolation #1	MST1 OE	390.476
Human Islet Isolation #2	MST1 OE	169.149
Human Islet Isolation #3	MST1 OE	381.818	313.814
Human Islet Isolation #1	MST1 OE + NERA	133.333
Human Islet Isolation #2	MST1 OE + NERA	100
Human Islet Isolation #3	MST1 OE + NERA	145.455	126.263

## Sheet: 4f
treatment	mean TUNEL/isolation/%
WT Un	100
WT Un	100
WT Un	100	100
WT ILIF	1201.35
WT ILIF	1214.29
WT ILIF	4275.32
WT ILIF	979.955
WT ILIF	5452.12
WT ILIF	2630.97
WT ILIF	2083.07	2548.15
WT HG/Pal	402.186
WT HG/Pal	938.434
WT HG/Pal	2104.77
WT HG/Pal	1137.71
WT HG/Pal	1567.38
WT HG/Pal	2964.47	1519.16
WT ILIF Nera	627.739
WT ILIF Nera	717.536
WT ILIF Nera	548.118
WT ILIF Nera	1364.2	814.399
WT HG/Pal Nera	424.349
WT HG/Pal Nera	323.811
WT HG/Pal Nera	387.381
WT HG/Pal Nera	346.941	370.621
MST1-KO Un	1266.03
MST1-KO Un	140.318
MST1-KO Un	118.246	381.148
MST1-KO ILIF	678.959
MST1-KO ILIF	1652.51
MST1-KO ILIF	123.81	818.426
MST1-KO HG/Pal	830.831
MST1-KO HG/Pal	76.2599
MST1-KO HG/Pal	186.814
MST1-KO HG/Pal	902.045	498.988
MST1-KO ILIF Nera	332.333
MST1-KO ILIF Nera	131.548
MST1-KO ILIF Nera	336.764
MST1-KO ILIF Nera	738.517	384.79
MST1-KO HG/Pal Nera	669.7
MST1-KO HG/Pal Nera	375.852
MST1-KO HG/Pal Nera	178.371	407.974

## Sheet: 6a
days after last STZ		0	3	7	9	12	16	22	28	36
CtrCtr		glycemia mg/dl	glycemia mg/dl	glycemia mg/dl	glycemia mg/dl	glycemia mg/dl	glycemia mg/dl	glycemia mg/dl	glycemia mg/dl	glycemia mg/dl
	1	86	112	101	112	112	86	141	131	135
	2	101	111	129	135	130	103	81	121	131
	3	152	121	147	115	120	100	95	127	114
	4	106	117	120	138	105	130	141	146	88
	5	99	95	89	92	114	89	79	115	109
	6	102	86	86	91	112	92	100	108	100
	7	99	120	94	115	103	72	88	104	155
	8	108	134	92	87	97	88	117	89	110
	9	129	108	104	109	120	85	105	128	92
		glycemia mg/dl	glycemia mg/dl	glycemia mg/dl	glycemia mg/dl	glycemia mg/dl	glycemia mg/dl	glycemia mg/dl	glycemia mg/dl	glycemia mg/dl
NeraCtr	1	136	139	100	108	138	104	115	109	156
	2	120	103	134	93	138	92	102	137	132
	3	165	119	130	122	112	112	145	141	145
	4	122	117	92	122	125	106	144	103	146
	5	87	104	120	89	100	96	132	110	132
	6	80	116	106	96	117	88	113	127	111
	7	80	114	114	109	105	118	110	112	114
	8	78	149	125	111	86	93	103	156	120
	9	130	112	111	90	133	96	146	106	109
CtrSTZ		glycemia mg/dl	glycemia mg/dl	glycemia mg/dl	glycemia mg/dl	glycemia mg/dl	glycemia mg/dl	glycemia mg/dl	glycemia mg/dl	glycemia mg/dl
	2	118	120	261	304	336	266	335	358	371
	3	127	170	139	243	313	376	318	224	362
	4	100	146	156	250	334	236	311	353	380
	5	111	105	137	137	214	151	310	245	317
	6	113	108	122	222	229	344	422	409	356
	7	110	109	131	164	165	323	352	320	324
	8	130	142	132	209	170	218	340	316	341
	9	115	144	169	183	207	461	432	345	405
	10	147	192	181	184	271	236	376	401	345
NeraSTZ		glycemia mg/dl	glycemia mg/dl	glycemia mg/dl	glycemia mg/dl	glycemia mg/dl	glycemia mg/dl	glycemia mg/dl	glycemia mg/dl	glycemia mg/dl
	1	112	94	117	179	250	173	209	213	214
	2	125	102	131	138	310	303	344	229	337
	3	148	117	93	134	180	109	295	239	230
	4	147	84	204	203	352	368	153	123	131
	5	83	91	156	126	117	219	337	357	407
	6	106	97	85	88	144	111	204	154	215
	7	102	122	114	138	141	218	304	291	323
	8	147	99	104	97	199	237	288	283	426
	9	91	118	84	139	151	152	330	304	327
MEAN AUC	glycemia	insert 6a	MEAN/SUMM
		CtrCtr	NeraCtr	CtrSTZ	NeraSTZ
	1	4229	4340.5	10646	6636.5
	2	4091.5	4217	9709.5	8897.5
	3	4215	4748	9960	6783.5
	4	4511	4310	7634.5	7009
	5	3537	3997	10809	8879.5
	6	3547.5	3944.5	9190	5194.5
	7	3734.5	3991	8911.5	8003.5
	8	3669	4247	11297.5	8416
	9	3895	4144.5	10467	7853.5
	MEAN	3936.61	4215.5	9847.22	7519.28

## Sheet: 6b
ipGTT	time after glc	0	15	30	60	90	120
CtrCtr	1	61	228	305	222	151	121
	2	73	196	277	184	129	91
	3	65	257	254	183	122	105
	4	47	198	352	152	130	88
	5	56	242	187	95	83	78
	6	47	211	257	177	103	95
	7	55	223	264	178	111	90
	8	50	203	267	193	131	86
	9	56	231	236	125	80	79
	10	62	328	315	230	149	104
	11	64	222	265	165	119	87
	12	54	260	245	155	72	82
	MEAN	57.5	233.25	268.667	171.583	115	92.1667
NeraCtr	1	51	211	290	166	133	91
	2	48	183	203	171	136	96
	3	70	258	500	373	158	116
	4	68	191	273	167	111	81
	MEAN	59.25	210.75	316.5	219.25	134.5	96
CtrSTZ	2	82	397	444	409	450	457
	3	99	251	471	335	348	312
	4	114	360	434	331	322	257
	5	71	376	413	353	318	304
	6	80	251	341	263	234	162
	7	49	247	270	243	179	137
	8	63	240	353	299	290	220
	9	69	288	304	264	150	141
	10	110	260	305	299	248	228
	11	51	260	271	314	221	208
	12	51	345	413	400	402	332
	MEAN	76.2727	297.727	365.364	319.091	287.455	250.727
NeraSTZ	1	67	304	308	274	181	136
	2	66	272	348	307	290	229
	3	51	259	303	368	234	175
	4	57	246	268	214	159	112
	5	57	291	319	271	228	213
	6	80	315	424	308	264	180
	7	57	312	341	291	184	169
	8	63	420	371	343	260	210
	9	62	259	315	321	250	211
	10	69	272	292	214	205	164
	11	65	217	282	283	248	187
	12	44	264	263	219	195	112
		61.5	285.917	319.5	284.417	224.833	174.833
MEAN AUC	ipGTT	insert 6b	MEAN/SUMM
		CtrCtr	NeraCtr	CtrSTZ	NeraSTZ
	1	23745	20407.5	49185	27682.5
	2	20475	18322.5	40275	33750
	3	20782.5	14535	39465	31770
	4	21022.5	19072.5	40155	23017.5
	5	14767.5	18084.4	29377.5	30135
	6	19125		24862.5	34725
	7	19717.5		32985	29565
	8	20437.5		26212.5	36360
	9	16530		31417.5	31732.5
	MEAN	25402.5		29550	26197.5
		19597.5		43890	28822.5
		17857.5		35215.9	24307.5
		19955			29838.8

## Sheet: 6c
ipITT
CtrCtr	time after ins	0	15	30	60	90
	1	94	86	71	62	74
	2	110	95	67	70	69
	3	98	63	62	49	57
	4	99	69	76	66	63
	5	139	113	87	67	64
	6	70	70	41	49	62
	7	92	105	70	59	55
	8	120	120	76	47	76
	9	115	103	74	68	61
	10	79	78	65	77	70
	11	126	93	67	72	69
	12	94	86	63	57	60
	13	79	72	61	51	48
	Mean	101.2	88.7	67.7	61.1	63.7
NeraCtr	1	135	94	80	84	90
	2	120	83	67	80	87
	3	117	116	123	121	129
	4	132	55	71	48	52
	5	148	75	81	81	87
	Mean	130.4	84.6	84.4	82.8	89
CtrSTZ	1	167	116	81	59	58
	2	196	156	98	79	81
	3	600	318	182	138	173
	4	273	242	139	124	114
	5	345	338	203	111	176
	6	398	359	221	99	149
	7	359	346	369	288	329
	8	272	330	201	142	146
	9	306	338	247	104	135
	10	222	178	108	94	77
	11	299	319	223	152	128
	12	228	238	112	74	80
	13	298	352	226	175	153
	14	240	205	71	56	65
	15	238	279	192	91	83
	Mean	296.067	274.267	178.2	119.067	129.8
NeraSTZ	1	462	244	114	123	174
	2	369	341	186	110	97
	3	228	151	102	79	79
	4	215	180	127	95	135
	5	295	262	207	108	116
	6	196	206	173	108	100
	7	335	353	304	169	155
	8	337	362	307	231	203
	9	212	225	97	87	103
	10	296	333	216	198	136
	11	208	287	227	150	159
	Mean	286.636	267.636	187.273	132.545	132.455

## Sheet: 6d
ipITT
normalized to 100		MEAN
	time after ins	0	15	30	60	90
CtrCtr		100	87.68	66.92	60.38	62.97
NeraCtr		100	64.88	64.72	63.5	68.25
CtrSTZ		100	92.64	60.19	40.22	43.84
NeraSTZ		100	93.37	65.33	46.24	46.21

## Sheet: 6e
stimulatory index
CtrCtr
1	3.02419
2	2.20118
3	1.74463
4	0.868174
5	0.311693
6	0.955602
7	1.14024
8	1.20667
9	0.661449
10	1.19765
11	5.68912
12	0.709896
13	0.579056
14	3.79476
15	3.93426
16	1.21472
17	2.74192
MEAN	1.8809
NeraCtr
1	2.37939
2	1.66724
3	1.78712
4	2.69063
5	2.67584
6	3.69646
7	1.64956
8	1.61547
9	1.20663
10	1.26411
11	0.967862
12	1.1531
MEAN	1.89612
CtrSTZ
1	1.46076
2	0.336903
3	0.797176
4	1.66314
5	0.662004
6	1.03915
7	1.81122
8	0.619286
9	0.980962
10	0.790811
11	1.02545
12	1.02892
MEAN	1.01798
NeraSTZ
1	2.53184
2	0.838272
3	1.0749
4	1.68039
5	1.174
6	1.06239
7	2.43998
8	0.912646
9	1.05995
10	1.63494
11	1.01815
12	1.22998
13	2.95426
14	2.09832
15	0.229079
16	2.392
17	4.50113
18	0.990933
19	2.02813
MEAN	1.67638

[truncated: 19 more sheets: 6f, 6g, 6h, 6i, 8a, 8b, 8c, 8d, 8e, 8f, 8g, 8h, 8i, 8j, 8k, 9a, 9c, 9e, S5]
